# Supplementary material for: A Novel Peptide-MHC Targeted Chimeric Antigen Receptor T Cell Forms a T Cell-like Immune Synapse
Source: Biomedicines. 2021 Dec 10;9(12):1875. doi: 10.3390/biomedicines9121875 (PMC8699022; doi:10.3390/biomedicines9121875)
Supplement: Supplementary file 1 [file biomedicines-09-01875-s001.zip]

Archive with 5 entries (3 files):
- biomedicines-1485707-supplementary/
- biomedicines-1485707-supplementary/biomedicines-1485707-supplymentary/
- biomedicines-1485707-supplementary/biomedicines-1485707-supplymentary/Figure S1.pdf
- biomedicines-1485707-supplementary/biomedicines-1485707-supplymentary/Video S1 Figure_3bi_Apoptosis.avi
- biomedicines-1485707-supplementary/biomedicines-1485707-supplymentary/Video S2 Figure_3bii_Necroptosis.avi
